# Supplementary material for: Clinicogenomic factors of biotherapy immunogenicity in autoimmune disease: A prospective multicohort study of the ABIRISK consortium
Source: PLoS Med. 2020 Oct 30;17(10):e1003348. doi: 10.1371/journal.pmed.1003348 (PMC7598520; doi:10.1371/journal.pmed.1003348)
Supplement: S3 Table — df, degrees of freedom; FDR, false discovery rate; HLA, Human Leukocyte Antigen. (XLSX) [file pmed.1003348.s005.xlsx]

## Sheet: 38HLAres
S3 Table. Results of univariate analyses on HLA alleles. HLA, human leukocyte antigen; df, degrees of freedom; FDR, false discovery rate.
HLA allele names	statistic (score, 2df)	Unadjusted p-Value	significant FDR 5%	n(AA)	n(Aa)	n(aa)
A01	1.41	0.4953		334	115	8
A02	0.08	0.9618		251	176	30
A03	1.54	0.4636		333	112	12
A11	0.45	0.7975		392	62	3
A24	1.93	0.3817		370	81	6
B07	1.18	0.5544		349	98	10
B08	8.44	0.0147		372	81	4
B15	2.05	0.3587		377	75	5
B18	3.88	0.1439		411	43	3
B35	2.1	0.3492		372	82	3
B40	2.85	0.2408		399	57	1
B44	1.62	0.444		360	89	8
B51	0.63	0.7282		405	50	2
C02	0.46	0.7944		404	51	2
C03	2.43	0.2971		352	95	10
C04	2.77	0.2506		350	100	7
C05	1.07	0.5857		399	54	4
C06	1.27	0.5312		381	70	6
C07	1.93	0.381		228	196	33
C12	0.33	0.8494		398	58	1
DPB102	1.14	0.5651		342	107	8
DPB103	0.29	0.8665		394	59	4
DPB104	1.37	0.5048		108	204	145
DQA101	9.06	0.0108		148	216	93
DQA102	0.64	0.7273		361	89	7
DQA103	1.46	0.4823		302	131	24
DQA105	23.71	7.1e-6	*	281	143	33
DQB102	11.13	0.0038	*	316	121	20
DQB103	2.64	0.2668		195	196	66
DQB105	2.42	0.298		310	120	27
DQB106	4.86	0.088		264	158	35
DRB101	2.92	0.2326		372	79	6
DRB103	10.23	0.0060	*	378	73	6
DRB104	1.61	0.4462		311	123	23
DRB107	0.7	0.7046		360	90	7
DRB111	10.0	0.0067	*	374	76	7
DRB113	2.84	0.2411		341	108	8
DRB115	0.26	0.8795		340	106	11
